# Supplementary material for: The Effectiveness of an Exercise Program Based on Motor Learning Principles for the Correction of the Forward Head Posture: A Randomized Controlled Trial
Source: Brain Sci. 2025 Aug 15;15(8):873. doi: 10.3390/brainsci15080873 (PMC12384431; doi:10.3390/brainsci15080873)
Supplement: Supplementary file 1 [file brainsci-15-00873-s001.zip]

Archive with 1 entries (1 files):
- brainsci-3756055-supplementary.pdf
